# Supplementary material for: A cost comparison analysis of paediatric intermediate care in a tertiary hospital and an intermediate care facility in Cape Town, South Africa
Source: PLoS One. 2019 Apr 3;14(4):e0214492. doi: 10.1371/journal.pone.0214492 (PMC6447196; doi:10.1371/journal.pone.0214492)
Supplement: S1 File — Raw unit costs for each institution being analysed, broken down by capital and recurrent costs. Costs are presented in ZAR and USD and the relative contribution of each type of cost to overall costs is calculated. (XLSX) [file pone.0214492.s001.xlsx]

## Sheet: Raw cost data
S1 File: Raw cost data for the ICF and tertiary hospital
	ICF (619 inpatient days)							Tertiary hospital (78743 inpatient days)
	Cost (ZAR) 2016	Unit cost (ZAR) 2016	Cost ($)	Unit cost ($)	% of total cost			Cost (ZAR) 2016	Unit cost (ZAR) 2016	Cost ($)	Unit cost ($)	% of total cost
Capital cost Total	3.82225e+06	6174.88	257044	415.257	0.597329		Capital cost Total	1.65637e+08	2103.52	1.1139e+07	141.46	0.198376
Equipment, computer, furniture	294678	476.056	19817	32.0145	0.0460514		Equipment, computer, furniture	3.92174e+07	498.043	2.63735e+06	33.4931	0.0469687
Building costs	3.43121e+06	5543.15	230747	372.774	0.536218		Building costs	1.25874e+08	1598.54	8.46493e+06	107.501	0.150753
Staff Training	96361.4	155.673	6480.26	10.4689	0.0150591		Staff Training	546334	6.93819	36740.7	0.46659	0.000654318
Recurrent cost Total	2.57665e+06	4162.61	173279	279.933	0.402671		Recurrent cost Total	6.6933e+08	8500.19	4.50121e+07	571.633	0.801624
Personnel	999993	1615.5	67249	108.641	0.156276		Staffing	4.96856e+08	6309.84	3.34133e+07	424.334	0.59506
Consumables	422068	681.855	28383.9	45.8544	0.0659595		Consumables	5.13934e+07	652.673	3.45618e+06	43.8919	0.0615514
Transport	212238	342.872	14272.9	23.058	0.0331678		Transport	74164.9	0.94186	4987.55	0.0633396	8.88237e-05
Laboratory costs	3070.75	4.96082	206.506	0.333612	0.000479886		Laboratory costs	2.50488e+07	318.108	1.68452e+06	21.3926	0.0299997
Medical supplies	3981.09	6.43149	267.727	0.432515	0.000622153		Medical supplies	4.4833e+07	569.359	3.015e+06	38.2891	0.0536943
Building operating & maintenance	935302	1510.99	62898.6	101.613	0.146166		Building operating & maintenance	5.1125e+07	649.264	3.43813e+06	43.6627	0.0612299
TOTAL	6.3989e+06	10337.5	430323	695.19			TOTAL	8.34968e+08	10603.7	5.61512e+07	713.094
